# Supplementary material for: Use of P450 Enzymes for Late-Stage Functionalization in Drug Discovery
Source: J Med Chem. 2025 Oct 12;68(20):21479–88. doi: 10.1021/acs.jmedchem.5c01467 (PMC12557363; doi:10.1021/acs.jmedchem.5c01467)
Supplement: Supplementary file 1 [file jm5c01467_si_001.csv]

Compound	SMILES String	cLogP‡	EC50 value (µM)†	EC50 value (nM)
			Schistosomula17	L. donovani	T. cruzi	T. brucei
5	COc1cc(cc(c1OCc1ccc(cc1)C)Cl)CNCC(C)O	3.7	4.54	-	-	-
5a	COc1cc(cc(c1COc1ccc(cc1)C(=O)O)Cl)CNCC(C)O	0.7	inactive	-	-	-
5b	COc1cc(cc(c1COc1ccc(cc1)CO)Cl)CNCC(C)O	2.2	inactive	-	-	-
5e	COc1cc(cc(c1COc1ccc(c(c1)O)C)Cl)CNCC(C)O	3	inactive	-	-	-
6	CNc1ccnc(n1)N1CCCC(C1)c1n[nH]cc1-c1ccc(cc1)C	3.6	Active at 10 mM	-	-	-
6c	CNc1ccnc(n1)N1CCCC(C1)c1n[nH]cc1-c1ccc(cc1)CO	2.1	inactive	-	-	-
6d	CNc1ccnc(n1)N1CC(CCC1O)c1n[nH]cc1-c1ccc(cc1)C	2.7	inactive	-	-	-
7	COc1ccccc1-c1n[nH]c2nc(ncc12)N[C@H]1CC[C@@H](CC1)NS(=O)(=O)CC(C)C	3.6	-	1.66 ± 0.03	-	40 ± 4
7a	COc1ccccc1-c1n[nH]c2nc(ncc12)N[C@H]1CC[C@@H](CC1)NS(=O)(=O)CC(C)CO	2.4	-	22 ± 2.0	-	127 ± 8
7b	COc1ccccc1-c1n[nH]c2nc(ncc12)N[C@H]1CC[C@@H](CC1)NS(=O)(=O)CC(C)(C)O	2.5	-	8.2 ± 0.2	-	70 ± 3
8	Cc1csc(n1)CO[C@@H]1CCN(C1)C(=O)c1cc(ccc1F)NC(=O)N1CC[C@@H](F)C1	1.5	-	-	64 (48-87)¥	-
8a	OCc1csc(n1)CO[C@@H]1CCN(C1)C(=O)c1cc(ccc1F)NC(=O)N1CC[C@@H](F)C1	-0.04	-	-	>50000	-
9	O=C(NC1=CC=C(F)C(C2=CN3N=C(N4CCOCC4)C=NC3=N2)=C1)N5CCCC5	1.3	-	50(30-70)¥	120 (60-230)¥	-
9a	OC1CCN(C1)C(=O)Nc1ccc(c(c1)-c1cn2nc(cnc2n1)N1CCOCC1)F	0.2	-	3952 ± 452	-	2118 ± 104
9b	OC1CN(CCO1)c1cnc2nc(cn2n1)-c1cc(ccc1F)NC(=O)N1CCCC1	0.5	-	229 ± 24	-	55 ± 2
9c	OCCCCNC(=O)Nc1ccc(c(c1)-c1cn2nc(cnc2n1)N1CCOCC1)F	0.7	-	>50000*	-	15434 ± 641
10	CNCc1cc(c(c(c1)F)C(=O)c1sc(nc1N)NC1CCC(CC1)NS(=O)(=O)CC(C)C)F	2.9	-		-	0.81 ± 0.04
10a	CNCc1cc(c(c(c1)F)C(=O)c1sc(nc1N)N[C@H]1CC[C@@H](CC1)NS(=O)(=O)CC(C)CO)F	1.8	-	*	-	53 ± 5
10b	CNCc1cc(c(c(c1)F)C(=O)c1sc(nc1N)N[C@H]1CC[C@@H](CC1)NS(=O)(=O)CC(C)(C)O)F	1.8	-	*	-	75 ± 3
11	CC(C)CS(=O)(=O)N[C@H]1CC[C@@H](CC1)Nc1nc(c(s1)C(=O)c1c(cc(cc1F)CN(C)C)F)N	3.4	-		-	2.4
11a	CC(CO)CS(=O)(=O)N[C@H]1CC[C@@H](CC1)Nc1nc(c(s1)C(=O)c1c(cc(cc1F)CN(C)C)F)N	2.2	-		-	231 ± 13
11b	CN(C)Cc1cc(c(c(c1)F)C(=O)c1sc(nc1N)N[C@H]1CC[C@@H](CC1)NS(=O)(=O)CC(C)(C)O)F	2.2	-		-	84 ± 8
12	CCCCC/N=C/1\C=CN(Cc2cccc(c2)OC)c2ccccc21	5.5	0.16	-	-	-
12a	COc1ccc/2c(c1)N(Cc1ccccc1)C=C\C2=N/CCCC(C)O	3.3	4.64	-	-	-
12b	CCC(O)CC/N=C/1\C=CN(Cc2ccccc2)c2cc(ccc21)OC	3.9	4.13	-	-	-
12c	CCCCC/N=C/1\C=CN(Cc2ccccc2)c2cc(ccc21)O	4.8	3.02	-	-	-
